# Supplementary material for: AKT Signaling Regulates Agrin-Mediated Acetylcholine Receptor Surface Density
Source: Medicina (Kaunas). 2026 Feb 27;62(3):456. doi: 10.3390/medicina62030456 (PMC13028288; doi:10.3390/medicina62030456)
Supplement: Supplementary file 1 [file medicina-62-00456-s001.zip]

Archive with 1 entries (1 files):
- medicina-4117472-supplementary.pdf
